# Supplementary material for: Insights into the Peritumoural Brain Zone of Glioblastoma: CDK4 and EXT2 May Be Potential Drivers of Malignancy
Source: Int J Mol Sci. 2023 Feb 2;24(3):2835. doi: 10.3390/ijms24032835 (PMC9917451; doi:10.3390/ijms24032835)
Supplement: Supplementary file 1 [file ijms-24-02835-s001.zip]

Archive with 1 entries (1 files):
- ijms-2101156-supplementary.pdf
